# Supplementary material for: Mitotic Centromere-Associated Kinesin (MCAK/KIF2C) Regulates Cell Migration and Invasion by Modulating Microtubule Dynamics and Focal Adhesion Turnover
Source: Cancers (Basel). 2021 Nov 12;13(22):5673. doi: 10.3390/cancers13225673 (PMC8616312; doi:10.3390/cancers13225673)
Supplement: Supplementary file 1 [file cancers-13-05673-s001.zip]

Archive with 1 entries (1 files):
- cancers-1456482-supplementary.pdf
